# Supplementary material for: An open dataset of Chinese duration expressions
Source: Sci Data. 2025 Nov 3;12:1732. doi: 10.1038/s41597-025-06016-2 (PMC12583718; doi:10.1038/s41597-025-06016-2)
Supplement: Supplementary file 1 — Oversized Supplementary Table 1 [file 41597_2025_6016_MOESM1_ESM.csv]

Supplementary Table S1: Summary statistics for verbal duration expressions
Verbal duration expression	English translation	M (day)	SD	Mdn	IQR	CV
Ñ¸À×²»¼°ÑÚ¶ú	Swift thunder leaves no time for covering ears (extremely fast)	8.51E-05	0.000152144	2.89E-05	0.000104141	1.787657947
É²ÄÇ	Kshana (a Buddhist term for an instant) / an instant	0.000122698	0.000515173	1.16E-05	4.63E-05	4.198708489
Ë²¼ä	A blink of time	0.000131126	0.00050991	1.16E-05	0.000104141	3.888718996
Ò»ö®	A flash	0.000253158	0.000651912	3.47E-05	0.000104141	2.57512271
Ò»É²ÄÇ	A single kshana / a split second	0.000282029	0.001516984	1.16E-05	4.63E-05	5.378825048
Ò»Õ£ÑÛ	A blink (of an eye)	0.000430082	0.001498252	1.74E-05	2.31E-05	3.483645918
ö®Ê±	In a flash	0.00051216	0.001872148	2.31E-05	6.08E-05	3.65539398
Ò»Ë²	A fleeting moment	0.000735605	0.002618679	1.16E-05	4.63E-05	3.559899837
¼´¿Ì	This very moment	0.00211751	0.00419704	0.000347222	0.000659744	1.982063825
Á¢¼´	Immediately	0.00309378	0.00726006	0.000694444	0.002384256	2.346663675
Á¢¿Ì	At once	0.003194975	0.005439466	0.000694444	0.003443297	1.702506609
Ñ¸ËÙ	Swiftly	0.004643682	0.013274239	0.000694444	0.003342014	2.858559171
Ñ¸¼´	Promptly and swiftly	0.00478851	0.011279693	0.000115741	0.00241033	2.355574545
Ò»ÏÂ×Ó	All at once	0.006623269	0.0185075	0.000520833	0.003420122	2.794315294
ÂíÉÏ	Right away	0.008630225	0.020282335	0.003472222	0.005902778	2.350151426
Ò»¿Ì	A quarter (of an hour) / a short while	0.009077849	0.003496156	0.010416667	0	0.385130467
µÈÒ»ÏÂ	Wait a bit	0.011907591	0.027714006	0.003472222	0.004861111	2.327423457
µÈÒ»»á	Wait a little while	0.01519223	0.021984343	0.006944444	0.006944445	1.447078055
Çê¿Ì	In an instant	0.023870781	0.147190234	0.000115741	0.001180578	6.166125588
µ±¼´	Right then	0.030311058	0.157956354	0.000405093	0.003460622	5.211179107
Ò»»á	A short while	0.035464015	0.049656171	0.020833333	0.034722223	1.40018469
´ý»á	Wait a bit	0.045712383	0.051577841	0.020833333	0.0703125	1.128312234
Ò»Ê±°ë¿Ì	A short while (literally, ¡°half a moment¡±)	0.070478036	0.091715927	0.041666667	0.041666666	1.301340565
ºÃÒ»»á¶ù	Quite a while	0.0786541	0.08018207	0.041666667	0.104166667	1.019426441
Õ£ÑÛ¼ä	In the blink of an eye	0.227578153	1.507510051	2.31E-05	2.31E-05	6.624142214
¶à»á¶ù	For a short time	0.276839339	0.934571059	0.041666667	0.111111111	3.37586075
°ëÌì	Half a day	0.435132576	0.122324063	0.5	0.083333333	0.281119066
Ò»ËÞ	One night	0.446022727	0.193060224	0.395833334	0.166666667	0.432848401
Ò»Ê±°ë»á¶ù	A short while (literally, ¡°half a moment¡±)	0.454050926	1.15097104	0.125	0.25	2.53489416
ºÃ°ëÌì	Quite a long while	0.617149758	2.329924579	0.208333333	0.40625	3.775298535
Ò»°ëÌì	Half a day or so	0.930555556	0.595847902	0.5	1	0.640314163
Ò»ÈÕ	One day	0.988888889	0.074535599	1	0	0.075373078
ºÜ¿ì	Very soon	1.02012566	4.726978569	0.006944444	0.038194445	4.633721858
Ò»ÕûÌì	A whole day	1.219202899	1.62706267	1	0	1.334529857
ÀÏ°ëÌì	A very long while	1.257181187	4.776457343	0.291666667	0.385416667	3.799338865
¼´½«	About to happen	2.581330723	6.977794942	0.013888889	0.603472223	2.703177427
ºÃÒ»Õó	Quite a spell	2.905066288	9.67575076	0.083333333	0.197916667	3.330647153
Ò»Õó	A spell (of time)	4.21665157	11.41588024	0.041666667	0.186631944	2.70733307
ÆßÈÕ	Seven days	7	0	7	0	0
²»¾Ã	Not long	8.934645062	17.40887511	3	6.958333333	1.948468573
¶àÈÕ	Many days	12	16.61324773	7	5	1.38443731
Ò»Õó×Ó	A period of time	12.89300926	30.62566377	0.208333333	14.97916667	2.375369718
¶ÌÆÚ	Short-term	63.29174742	165.5471379	30	53	2.615619645
×ªÑÛ¼ä	In the blink of an eye	83.91752701	289.4775549	0.000173611	0.020810233	3.449548207
Ò»ÁïÑÌ	Like a puff of smoke (very quickly)	93.59134408	584.4674984	0.000347222	0.00162037	6.244888393
°ÙÈÕ	A hundred days	100.212766	4.88536488	100	0	0.048749926
°ëÄê	Half a year	184.4318182	27.09728187	180	0	0.146923032
ÎªÆÚ²»Ô¶	Not far off (in time)	216.6842105	660.0287097	30	50	3.046039709
Ò»Äê°ëÔØ	A year or so (literally, ¡°a year and half a year¡±)	496.5909091	277.3986778	365	182.5	0.558606033
Ò»»Î	In a flash (time passing quickly)	689.3116013	1351.290717	0.010416667	364.9998843	1.960348142
°ëÔØ	Half a year	1778.444444	4949.625941	180	0	2.783120922
³¤ÆÚ	Long-term	1999.756098	2343.980842	1095	3285	1.172133364
°×¾Ô¹ýÏ¶	A white steed flashing past a crack (time flies)	3156.795654	6288.017389	90	3649.999884	1.991898773
¶àÄê	Many years	3505.697674	2331.894943	2920	1825	0.665172858
ºÜ¶àÄê	Very many years	5234.431818	3807.005204	3650	4380	0.727300562
³¤Äê	Year after year	6722.790698	7808.592513	3650	3650	1.161510579
¼¸Ê®Äê	Decades	13140	4822.221291	10950	7300	0.366987922
°ë±²×Ó	Half a lifetime	15448.83721	2962.83504	14600	3650	0.191783692
°ëÉú	Half a life	15533.72093	3722.541869	18250	3650	0.239642638
°ëÊÀ	Half a lifetime	16068.90244	2977.030717	18250	3650	0.185266587
Ò»±²×Ó	A lifetime	29284.88372	6591.612048	29200	10950	0.225085819
ÖÕÉí	For life	29606.47727	7754.101509	29200	10950	0.261905577
±²×Ó	A lifetime	29939.35897	6751.325034	29200	7300	0.225499986
Ò»Éú	A whole life	30302.93478	5743.125028	29200	7300	0.189523723
ÖÕÉú	All one¡¯s life	31496.82927	6513.610822	36500	7300	0.206802112
Ò»ÊÀ	A generation / a lifetime	32020.45455	6039.447054	36500	7300	0.188612159
°ÙÄê	A hundred years	36500	0	36500	0	0
Ç§Äê	A thousand years	338686.0465	84415.56949	365000	0	0.249244309
Ò£Ò£ÎÞÆÚ	Not within foreseeable time (literally, ¡°far away with no deadline¡±)	1095639.459	6011947.398	3650	14600	5.487158523
ÍòÄê	Ten thousand years	5538258.556	11468856.64	3650000	0	2.070841677
µØ¾ÃÌì³¤	As long as heaven and earth endure (eternal)	8.78607E+13	5.63084E+14	36500	335070	6.40883034
¾­ÄêÀÛÔÂ	Year after year, month after month	9.35897E+15	5.84468E+16	3650	4760	6.244997998
Ìì³¤ÈÕ¾Ã	As long as heaven and earth last (very long time)	8.90246E+16	5.70034E+17	21900	25550	6.403111111
³ÉÄêÀÛÔÂ	Year in, year out	9.35897E+16	5.84468E+17	3650	5292.5	6.244997998
ºã¾Ã	Eternal	1.05155E+19	5.65812E+19	36500	3613500	5.380749113
Íò´ú	Ten thousand generations	9.61487E+19	5.92E+20	3650000	72635000	6.158091753
º£¿ÝÊ¯ÀÃ	Until the seas dry up and rocks crumble (forever)	9.36E+20	5.84E+21	365000	3613500	6.244997927
Ç§ÇïÍò´ú	Thousands of autumns, ten thousand generations (for all time)	8.49E+21	5.57E+22	365000	3832500	6.557437852
ÓÀ¾Ã	Permanent	8.69E+22	5.63E+23	40150	36463408.75	6.480734052
ÒÚÍòË¹Äê	Hundreds of millions of years	8.69E+24	5.63E+25	2.01E+10	3.65E+12	6.480674245
ÓÀÉúÓÀÊÀ	For all eternity	9.13E+24	5.77E+25	365000	364963500	6.324555255
²×º£É£Ìï	Seas change into mulberry fields (time brings great changes)	9.13E+26	5.77E+27	365000	3613500	6.324555255
µØÀÏÌì»Ä	Until earth grows old and heaven decays (forever)	9.13E+27	5.77E+28	2737317.5	36463500	6.32455532
ÓÀÔ¶	Forever	9.13E+28	5.77E+29	365000	36499963500	6.32455532
